# Supplementary material for: Cilostazol induced migraine does not respond to sumatriptan in a double blind trial
Source: J Headache Pain. 2018 Feb 2;19(1):11. doi: 10.1186/s10194-018-0841-7 (PMC5796931; doi:10.1186/s10194-018-0841-7)
Supplement: Additional file 1: — Datasheet Cilostazol MO. (XLSX 25 kb) [file 10194_2018_841_MOESM1_ESM.xlsx]

## Sheet: Ark1
ID	Age	Sex	Weight	High	HR	Sys	Dia	Day (P/S)	Time for Cilostazol	0,5t=30	1t=60	1,5t=90	2t=120	2,5t=150	3t=180	3,5t=210	4t=240	4,5t=270	5t=300	5,5t=330	6t=360	7t=420	8t=480	9t=540	10t=600	11t=660	12t=720	Peak Headache	Time of day for Suma/placebo	Time from cilostazol to suma/placebo (h)	Headache score at treamtment	Location	Characteristics	Aggravation	Nausea(vomit)	Photophobia	Phonophobia	Migraine attack	Onset of attack (h)	Rescuemedication	Time for rescue	Medication	Disposed	Sex
C-M-79	27	F	50	168	81	97	62	S	10.00	0	0	1	1	2	3	3	4	4	4	5	5	4	2	2	2	2	2	5	14.00	4	4	0/1	0/1	0/1	0	0/1	0/1	1	5	1	16.00	Naproxem	1	F
								P	9.00	0	0	1	1	2	3	3	4	4	4	5	5	5	4	3	3	3	2	5	13.00	4	4	0/1	0/1	1	0	0/1	0/1	1	4	1	15.15	Naproxem	1	F
C-M-80	24	F	47	172	57	109	63	P	9.45	0	0	2	3	6	8	6	4	5	5	5	5	5	7	6	3	2	2	8	12.15	2.5	6	0/1	0/1	0/1	0/1	0/1	0/1	1	2	1	17.45	Naproxem	0	F
								S	9.15	1	1	1	1	1	3	4	4	4	3	3	1	7	7	7	1	0	0	7	15.15	6	1	0	0	0/1	0	0	0	0		1	18.00	Naproxem	0	F
C-M-81	46	F	58	164	54	115	75	S	10.00	0	0	0	1	1	1	1	2	2	3	3	4	5	4	4	3	1	0	5	16.00	6	4	0	0	1	0	0	0	0		1	19.00	Naproxem	0	F
								P	9.00	0	0	0	0	0	0	1	1	2	3	4	5	6	8	9	10	10	8	10	14.30	5.5	4	0	0	1	0/1(vomit)	0/1	0/1	1	8	1	16.45+21.45	Naproxem+treo	0	F
C-M-82	25	M	82	185	55	124	69	P	9.30	0	0	0	1	3	3	5	5	6	7	8	7	8	8	6	4	3	3	8	13.00	3.5	5	0	0/1	0/1	0/1(vomit)	0/1	0/1	1	5.5	1	15.00	Naproxem	1	M
								S	9.30	0	0	0	0	0	0	1	1	2	2	4	4	4	3	3	3	2	1	4	14.00	5.5	4	0	0/1	0/1	0	0/1	0	0		1	18.30	Naproxem	1	M
C-M-83	44	M	74	175	63	140	93	S	9.30	0	1	2	3	6	7	8	8	5	2	2	0	0	0	0	0	0	0	8	12.00	2.5	6	0	0	1	0/1(vomit)	0	0	1	2.5	1	14.00+15.30	Naproxem + ipren+pamol	0	M
								P	9.00	0	1	2	3	3	4	5	6	7	0	0	0	0	0	0	0	0	0	7	12.00	3	4	0	0	1	0/1(vomit)	0	0	1	3.5	1	14.00	Naproxem	0	M
C-M-84	26	F	76	180	76	113	67	P	9.45	0	0	1	3	3	4	4	5	7	7	7	7	6	4	1	0	0	0	7	12.45	3	4	0	0/1	1	1	1	1	1	3	1	15.45	Naproxem	0	F
								S	9.10	0	1	1	1	2	2	3	3	4	4	4	4	4	3	2	1	1	1	4	13.40	4.5	4	0	0/1	0/1	1	1	1	1	3.5	1	15.50	Naproxem	0	F
C-M-85	21	F	65	170	76	127	77	S	9.45	1	2	2	3	3	4	4	5	6	7	7	8	8	9	8	7	6	5	9	12.45	3	4	0/1	0/1	0/1	0/1	0/1	1	1	3	1	17.45	Naproxem	1	F
								P	9.00	1	1	2	2	2	3	3	3	3	3	3	4	4	5	5	7	8	8	8	15.00	6	4	0/1	1	0/1	0/1	0/1	0/1	1	8	1	21.00	Naproxem	1	F
C-M-86	25	F	59	168	77	128	87	P	11.45	0	0	0	1	1	2	3	4	4	4	5	7	7	7	6	5	2	1	7	15.45	4	4	0/1	0/1	1	0	0	0	0		1	18.00	Zolmitriptan	1	F
								S	10.00	0	0	0	0	1	2	4	4	5	4	4	3	3	2	0	0	0	0	5	13.30	3.5	4	0	0/1	1	0	0	0	0		1	16.00	Naproxem	1	F
C-M-87	30	F	70	178	53	123	81	S	8.45	0	1	1	1	2	2	3	3	4	4	4	6	3	3	3	1	0	0	6	13.15	4.5	4	0/1	0	0/1	0/1	0/1	0	1	6	1	15.15+16.45	Naproxem+suma	1	F
								P	8.54	0	0	2	2	3	3	4	4	5	6	6	6	5	5	4	3	3	3	6	12.15	3.5	4	0	0/1	1	0/1	0/1	0	1	4	1	13.15+16.30	Naproxem og 1/2 suma + 1/2 suma	1	F
C-M-89	30	F	70	167	67	118	75	P	11.00	0	0	0	1	1	1	1	1	0	0	0	0	0	0	0	0	0	0	1	17.00	6	0	0	0	0	0	0	0	0	0	0			0	F
								S	12.00	0	0	0	1	1	1	1	1	1	1	1	0	0	0	0	0	0	0	1	18.00	6	0	0	0	0	0	0	0	0	0	0			0	F
C-M-90	34	F	75	165	54	121	69	S	9.00	0	0	0	1	1	1	2	2	3	3	4	5	5	5	4	3	3	4	5	14.30	5.5	4	1	1	0/1	0/1	0	0	1	6	1	17.00	Sumatriptan	1	F
								P	11.30	0	0	0	0	1	1	1	2	2	3	4	4	4	4	3	3	3	2	4	17.00	5.5	4	1	1	0/1	0	0	0	0		1	18.30+23.00	Naproxem+sumatriptan	1	F
C-M-91	23	F	62	168	47	109	62	P	11.30	2	2	3	4	5	6	7	7	7	7	7	6	5	4	4	3	1	1	7	13.30	2	4	0/1	0/1	1	0/1	0/1	0/1	1	0.5	1	15.30+17.00	Sumatriptan&panodil+bonyl	0	F
								S	11.00	1	1	1	1	3	4	5	5	5	5	5	5	4	4	3	2	1	1	5	14.00	3	4	0/1	0/1	0/1	0/1	0/1	0	1	2.5	1	16.00	Sumatriptan&panodil	0	F
C-M-92	44	F	59	166	51	121	74	S	10.20	0	2	3	3	3	2	3	5	5	3	1	1	1	2	1	1	1	1	5	14.20	4	5	0/1	0/1	0	0/1	0/1	0/1	1	4	0			1	F
								P	9.15	0	3	6	6	7	6	7	7	7	8	8	6	3	1	1	1	1	1	8	10.45	1.5	6	0/1	0/1	0/1	0/1	0/1	0	1	1	1	13.15	Relpax	1	F
C-M-93	47	F	65	165	58	135	92	P	10.15	0	0	1	1	1	1	2	2	3	4	5	5	8	4	3	2	1	1	8	15.15	5	4	0/1	0/1	1	0/1	0/1	0	1	5	1	17.15+17.45+19.30	Bonyl&rizatriptan+treo	1	F
								S	9.15	0	0	0	0	1	2	3	3	4	3	3	3	3	2	3	2	1	1	4	13.45	4.5	4	0/1	0/1	1	0/1	0/1	0	1	4	1	1.45+16.30+17.30	Bonyl+rizatriptan+treo	1	F
C-M-94	31	F	75	176	82	139	86	S	12.00	0	0	1	1	2	3	3	3	4	6	8	8	8	8	4	2	2	2	8	16.30	4.5	4	0/1	0/1	0/1	0/1	0/1	0/1	1	4.5	1	18.30	Naproxem	0	F
								P	11.50	0	0	1	1	1	2	2	3	3	3	4	5	5	5	5	3	3	2	5	17.20	5.5	4	0	0/1	0	0/1	0/1	0	1	6	1	21.00	Naproxem	0	F
C-M-95	33	F	69	168	42	102	64	P	10.15	0	1	1	1	1	2	2	2	3	4	6	6	7	8	8	8	7	5	8	15.15	5	4	0	0/1	0/1	0/1	0	0/1	1	5	1	17.45+18.00	Naproxem+sumatriptan 100mg	0	F
								S	10.00	0	0	1	2	2	3	3	4	5	5	4	3	2	1	1	2	2	2	5	14.00	4	4	0/1	0/1	0/1	0/1	0	0/1	1	4	1	20.45	Naproxem	0	F
C-M-96	32	F	72	150	87	146	96	S	10.30	0	1	3	4	5	5	7	8	8	8	8	8	8	7	5	6	7	6	8	16.30	6	8	0/1	0/1	1	0/1	1	1	1	1.5	1	22.30	Naproxem	0	F
								P																																			0	F
C-M-97	50	M	95	180	62	146	95	S	11.30	0	1	0	0	0	0	0	1	1	2	3	4	6	6	7	5	5	5	7	17.30	6	4	0	0	1	0/1	0	0	1	8	1	19.30+23.00	Naproxem+suma	1	M
								P	8.30	0	0	1	1	1	3	3	4	4	4	6	7	8	5	5	4	3	2	8	12.30	4	4	0	0	1	0	0	0	0		1	14.30	Naproxem+suma	1	M
C-M-98	22	M	78	189	112	69	83	P	11.45	0	0	1	2	3	4	5	6	6	6	7	6	5	4	4	3	3	3	7	14.50	3	4	0	0/1	0/1	0	0/1	0	0		1	17.25	Treo	1	M
								S	9.00	0	0	0	1	1	1	2	2	3	3	3	4	3	1	1	1	2	1	4	15.00	6	4	0	0/1	0	0	0	0	0		0			1	M
C-M-99	38	F	65	164	107	75	74	S	10.00	0	1	2	5	8	10	10	10	10	10	10	10	9	9	7	4	3	2	10	12.00	2	5	0	0	1	0/1	0	0/1	1	2.5	1	14.00	Naproxem+2panodil+suma	1	F
								P	10.15	0	0	0	1	2	3	4	5	5	6	6	5	5	5	4	2	0	0	6	13.45	3.5	4	0	0	1	0	0	0/1	0		1	15.45+17.45	umatriptan+bonyl+2panodil x 2	1	F
C-M-100	45	F	69	171	63	98	64	P	8.45	0	0	0	0	0	1	2	2	3	3	4	5	5	5	6	6	5	2	6	14.15	5.5	4	0/1	0/1	0/1	0/1	1	1	1	5.5	1	16.15+18.30	suma&bonyl+suma	0	F
								S	8.30	0	0	0	0	1	1	2	2	3	4	4	4	4	5	3	3	3	3	5	13.30	5.0	4	0/1	0/1	0/1	0/1(vomit)	1	1	1	5	1	15.30+17.30	suma&bonyl+suma	0	F
C-M-101	59	F	61	162	110	82	53	P	10.30	0	0	0	0	1	2	3	3	3	4	2	2	2	3	1	0	0	0	4	15.30	5	4	1	0	0	0	0	0	0		1	18.30	Sumatriptan	0	F
								S	09.15	0	0	0	0	0	2	3	3	4	3	2	2	2	3	4	1	1	1	4	13.45	4.5	4	1	0	0	0	0	0	0		1	18.30	Sumatriptan	0	F
C-M-102	57	F	82	164	59	129	73	S	8.45	0	0	0	0	0	0	0	0	1	2	3	4	4	4	5	6	6	6	6	14.45	6	4	0/1	0	0/1	0	0/1	0	0					1	F
								P	8.00	0	0	0	1	2	3	3	3	4	4	5	5	6	6	7	8	8	8	8	12.30	4.5	4	0/1	0/1	0/1	0/1	0/1	0/1	1	9	1	15+4.30	Sumatriptanx2	1	F
C-M-103	38	F	74	175	66	119	73	P	12.15	0	0	0	1	1	2	3	4	4	4	5	8	9	7	2	2	1	1	9	16.15	4	4	0/1	0/1	1	0/1	0	0	1	7	1	18.15	Sumatriptan 100mg	0	F
								S	11.00	0	0	0	1	2	3	4	4	3	3	1	1	1	0	0	0	0	0	4	14.30	3.5	4	0/1	1	1	0	0	0	0		0			0	F
C-M-104	23	M	70	175	68	138	92	S	9.30	0	0	0	0	0	1	1	2	2	2	2	3	3	3	3	1	1	0	3	15.30	6	3	0	0	0/1	0	0	0	0		1	18.30	Pamol 2x500mg	1	M
								P	9.30	0	1	1	1	1	1	1	1	1	1	2	2	2	4	0	0	0	0	4	15.30	6	2	0	0	1	0	0	0	0		1	17.30	Naproxem	1	M
C-M-105	39	F	57	157	55	133	89	S	9.50	0	0	1	1	1	2	5	5	5	5	3	5	4	2	2	2	2	2	5	13.20	3.5	5	1	0/1	1	0/1	0	0	1	3.5	1	15.20+16.00	Naprxem+zolmitriptan	0	F
								P	10.15	0	0	0	1	1	2	2	4	5	5	5	6	7	5	4	3	2	2	7	14.15	4	4	0/1	0/1	1	0/1	0	0	1	4	1	16.15	Naproxem	0	F
C-M-106	22	M	94	196	84	130	88	P	11.50	0	0	0	0	0	1	1	1	1	3	5	8	8	8	8	4	1	0	8	17.20	5.5	5	0/1	0/1	0/1	0	0/1	0	0		1	19.30	Naproxem	1	M
								S	11.00	0	0	1	3	3	3	3	3	4	8	8	8	8	8	2	0	0	0	8	15.30	4.5	4	0	0/1	1	0	0/1	0	0		1	18	Naproxem+1gpinex	1	M
C-M-107	39	K	70	168	60	139	88	S	10.30	0	0	0	1	1	2	3	4	5	6	8	9	9	9	8	6	4	3	9	14.30	4	4	0	0/1	1	1	1	0/1	1	2.5	1	16.30+17.30	suma+aspirin	1	F
								P	10.45	0	0	0	0	2	3	4	6	7	7	7	6	6	4	2	0	0	0	7	14.15	3.5	4	1	1	1	0	0/1	0/1	1	4	1	16.45+17.30	Aspirin+Naproxem	1	F
C-M-108	36	K	82	166	65	133	84	P	9.30	0	0	0	1	1	1	2	3	5	4	4	5	8	8	4	2	2	2	8	14.00	4.5	5	0	0/1	1	0/1	0/1	0/1	1	6	1	16.05	Naproxem+sumatriptan	0	F
								S	8.45	0	1	1	1	2	3	4	5	6	7	7	6	6	6	5	3	0	0	7	12.15	3.5	4	0	0/1	1	0/1	1	1	1	2.5	1	14.20+17.30	suma&bonyl+suma	0	F
C-M-109	26	M	60	175	82	131	86	P	11.15	0	0	0	0	0	0	0	0	0	0	0	0	0	1	1	2	1	1	2	17.15	6	0	1	0	1	0	0	0	0		1	19.15	Naproxem	0	M
								S	11.00	0	0	0	0	0	1	1	2	2	2	3	3	4	4	5	4	2	1	5	17.00	6	3	0/1	1	1	0/1	0	0	1	8	1	19.45	Naproxem	0	M
C-M-110	29	M	81	187	69	113	76	S	10.30	0	0	0	1	1	1	1	1	2	2	3	4	6	7	5	3	2	0	7	16.30	6	4	0	0	0/1	0	0	0	0		1	19.30	Naproxem	0	M
								P	10.45	0	1	0	1	1	2	2	2	3	3	3	5	7	8	7	7	6	2	8	16.45	6	5	0	0	0/1	0	0	0/1	0		1	19.45	Dolol	0	M
